# Supplementary material for: Investigation of measurable residual disease in acute myeloid leukemia by DNA methylation patterns
Source: Leukemia. 2021 Jun 15;36(1):80–9. doi: 10.1038/s41375-021-01316-z (PMC8727289; doi:10.1038/s41375-021-01316-z)
Supplement: Supplementary file 2 — Supplemental Table S1 [file 41375_2021_1316_MOESM2_ESM.xlsx]

## Sheet: samples
Sample ID	Individual	Gender	Age	Subtype	DNA source	NPM1.ABL	BM blasts (%)	PB blasts (%)	Sample Source	Biobank_LabID	Mol. Biol. ID	MiSeq run	Cytogenetic risk	Cytogenetic karyotype	OSdiagnosis (days)	OSBM_assessment (days)	OS status (1-dead)	EFSdiagnosis (days)	EFSBM_assessment (days)	EFS status (1-event)	RFSdiagnosis (days)	RFSBM_assessment (days)	RFS status (1-relapse)	CHIP	CHIP-Info
Controls (* samples with read counts below 50 are indicated in red)
Ctrl_AC	Healthy 25	M	57	-	PB	-	-	-	Aachen	-	-	5	-	-	-	-	-	-	-	-	-	-	-	-	-
Ctrl_AF	Healthy 26	M	62	-	PB	-	-	-	Aachen	-	-	5	-	-	-	-	-	-	-	-	-	-	-	-	-
Ctrl_AL	Healthy 27	M	63	-	PB	-	-	-	Aachen	-	-	5	-	-	-	-	-	-	-	-	-	-	-	-	-
Ctrl_AO	Healthy 28	M	73	-	PB	-	-	-	Aachen	-	-	5	-	-	-	-	-	-	-	-	-	-	-	-	-
Ctrl_AP	Healthy 29	W	72	-	PB	-	-	-	Aachen	-	-	5	-	-	-	-	-	-	-	-	-	-	-	-	-
Ctrl_AQ	Healthy 30	W	56	-	PB	-	-	-	Aachen	-	-	5	-	-	-	-	-	-	-	-	-	-	-	-	-
Ctrl_AR	Healthy 31	W	57	-	PB	-	-	-	Aachen	-	-	5	-	-	-	-	-	-	-	-	-	-	-	-	-
Ctrl_AT	Healthy 32	W	54	-	PB	-	-	-	Aachen	-	-	5	-	-	-	-	-	-	-	-	-	-	-	-	-
Ctrl_AW	Healthy 33	M	59	-	PB	-	-	-	Aachen	-	-	5	-	-	-	-	-	-	-	-	-	-	-	-	-
Ctrl_B15a	Healthy 61	M	53	-	PB	-	-	-	Aachen	-	-	9	-	-	-	-	-	-	-	-	-	-	-	-	-
Ctrl_B16b	Healthy 63	F	44	-	PB	-	-	-	Aachen	-	-	9	-	-	-	-	-	-	-	-	-	-	-	-	-
Ctrl_B7b	Healthy 60	M	30	-	PB	-	-	-	Aachen	-	-	9	-	-	-	-	-	-	-	-	-	-	-	-	-
Ctrl_B9b	Healthy 62	F	32	-	PB	-	-	-	Aachen	-	-	9	-	-	-	-	-	-	-	-	-	-	-	-	-
Ctrl_BA	Healthy 34	F	65	-	PB	-	-	-	Aachen	-	-	5	-	-	-	-	-	-	-	-	-	-	-	-	-
Ctrl_BF	Healthy 35	M	58	-	PB	-	-	-	Aachen	-	-	5	-	-	-	-	-	-	-	-	-	-	-	-	-
Ctrl_BJ	Healthy 36	M	55	-	PB	-	-	-	Aachen	-	-	5	-	-	-	-	-	-	-	-	-	-	-	-	-
Ctrl_BQ	Healthy 37	F	54	-	PB	-	-	-	Aachen	-	-	5	-	-	-	-	-	-	-	-	-	-	-	-	-
Ctrl_BX	Healthy 3	M	40	-	PB	-	-	-	Aachen	-	-	2	-	-	-	-	-	-	-	-	-	-	-	-	-
Ctrl_BY	Healthy 4	F	27	-	PB	-	-	-	Aachen	-	-	2	-	-	-	-	-	-	-	-	-	-	-	-	-
Ctrl_BZ	Healthy 5	F	29	-	PB	-	-	-	Aachen	-	-	2	-	-	-	-	-	-	-	-	-	-	-	-	-
Ctrl_CA	Healthy 6	M	30	-	PB	-	-	-	Aachen	-	-	2	-	-	-	-	-	-	-	-	-	-	-	-	-
Ctrl_CB	Healthy 7	F	43	-	PB	-	-	-	Aachen	-	-	2	-	-	-	-	-	-	-	-	-	-	-	-	-
Ctrl_CC	Healthy 8	F	27	-	PB	-	-	-	Aachen	-	-	2	-	-	-	-	-	-	-	-	-	-	-	-	-
Ctrl_CD	Healthy 9	F	33	-	PB	-	-	-	Aachen	-	-	2	-	-	-	-	-	-	-	-	-	-	-	-	-
Ctrl_CE	Healthy 10	F	61	-	PB	-	-	-	Aachen	-	-	2	-	-	-	-	-	-	-	-	-	-	-	-	-
Ctrl_CF	Healthy 11	F	27	-	PB	-	-	-	Aachen	-	-	2	-	-	-	-	-	-	-	-	-	-	-	-	-
Ctrl_CG	Healthy 12	F	27	-	PB	-	-	-	Aachen	-	-	2	-	-	-	-	-	-	-	-	-	-	-	-	-
Ctrl_CH	Healthy 13	F	44	-	PB	-	-	-	Aachen	-	-	2	-	-	-	-	-	-	-	-	-	-	-	-	-
Ctrl_CI	Healthy 14	M	50	-	PB	-	-	-	Aachen	-	-	2	-	-	-	-	-	-	-	-	-	-	-	-	-
Ctrl_CJ	Healthy 15	M	50	-	PB	-	-	-	Aachen	-	-	2	-	-	-	-	-	-	-	-	-	-	-	-	-
Ctrl_CK	Healthy 16	M	41	-	PB	-	-	-	Aachen	-	-	2	-	-	-	-	-	-	-	-	-	-	-	-	-
Ctrl_CM	Healthy 18	M	66	-	PB	-	-	-	Aachen	-	-	2	-	-	-	-	-	-	-	-	-	-	-	-	-
Ctrl_CN	Healthy 19	M	54	-	PB	-	-	-	Aachen	-	-	2	-	-	-	-	-	-	-	-	-	-	-	-	-
Ctrl_CO	Healthy 20	F	27	-	PB	-	-	-	Aachen	-	-	2	-	-	-	-	-	-	-	-	-	-	-	-	-
Ctrl_CP	Healthy 21	F	29	-	PB	-	-	-	Aachen	-	-	2	-	-	-	-	-	-	-	-	-	-	-	-	-
Ctrl_G	Healthy 64	W	46	-	PB	-	-	-	Aachen	-	-	9	-	-	-	-	-	-	-	-	-	-	-	-	-
Ctrl_H	Healthy 65	M	66	-	PB	-	-	-	Aachen	-	-	9	-	-	-	-	-	-	-	-	-	-	-	-	-
Ctrl_H10	Healthy 59	F	38	-	PB	-	-	-	Aachen	-	-	9	-	-	-	-	-	-	-	-	-	-	-	-	-
Ctrl_H2	Healthy 51	NA	NA	-	PB	-	-	-	Aachen	-	-	9	-	-	-	-	-	-	-	-	-	-	-	-	-
Ctrl_H3	Healthy 52	M	47	-	PB	-	-	-	Aachen	-	-	9	-	-	-	-	-	-	-	-	-	-	-	-	-
Ctrl_H4	Healthy 53	M	48	-	PB	-	-	-	Aachen	-	-	9	-	-	-	-	-	-	-	-	-	-	-	-	-
Ctrl_H5	Healthy 54	M	41	-	PB	-	-	-	Aachen	-	-	9	-	-	-	-	-	-	-	-	-	-	-	-	-
Ctrl_H6	Healthy 55	M	43	-	PB	-	-	-	Aachen	-	-	9	-	-	-	-	-	-	-	-	-	-	-	-	-
Ctrl_H7	Healthy 56	F	42	-	PB	-	-	-	Aachen	-	-	9	-	-	-	-	-	-	-	-	-	-	-	-	-
Ctrl_H8	Healthy 57	F	39	-	PB	-	-	-	Aachen	-	-	9	-	-	-	-	-	-	-	-	-	-	-	-	-
Ctrl_H9	Healthy 58	M	37	-	PB	-	-	-	Aachen	-	-	9	-	-	-	-	-	-	-	-	-	-	-	-	-
Ctrl_I	Healthy 66	M	64	-	PB	-	-	-	Aachen	-	-	9	-	-	-	-	-	-	-	-	-	-	-	-	-
Ctrl_J	Healthy 67	W	27	-	PB	-	-	-	Aachen	-	-	9	-	-	-	-	-	-	-	-	-	-	-	-	-
Ctrl_K	Healthy 68	M	19	-	PB	-	-	-	Aachen	-	-	9	-	-	-	-	-	-	-	-	-	-	-	-	-
Ctrl_L	Healthy 69	W	29	-	PB	-	-	-	Aachen	-	-	9	-	-	-	-	-	-	-	-	-	-	-	-	-
Ctrl_M	Healthy 70	W	23	-	PB	-	-	-	Aachen	-	-	9	-	-	-	-	-	-	-	-	-	-	-	-	-
Ctrl_N	Healthy 71	M	22	-	PB	-	-	-	Aachen	-	-	9	-	-	-	-	-	-	-	-	-	-	-	-	-
Ctrl_P	Healthy 72	W	65	-	PB	-	-	-	Aachen	-	-	9	-	-	-	-	-	-	-	-	-	-	-	-	-
Ctrl_Q	Healthy 40	-	-	-	PB	-	-	-	Aachen	-	-	7	-	-	-	-	-	-	-	-	-	-	-	-	-
Ctrl_R	Healthy 41	-	-	-	PB	-	-	-	Aachen	-	-	7	-	-	-	-	-	-	-	-	-	-	-	-	-
Ctrl_S	Healthy 42	-	-	-	PB	-	-	-	Aachen	-	-	7	-	-	-	-	-	-	-	-	-	-	-	-	-
Ctrl_T	Healthy 43	-	-	-	PB	-	-	-	Aachen	-	-	7	-	-	-	-	-	-	-	-	-	-	-	-	-
Ctrl_U	Healthy 44	-	-	-	PB	-	-	-	Aachen	-	-	7	-	-	-	-	-	-	-	-	-	-	-	-	-
Ctrl_V	Healthy 45	-	-	-	PB	-	-	-	Aachen	-	-	7	-	-	-	-	-	-	-	-	-	-	-	-	-
Ctrl_W	Healthy 46	-	-	-	PB	-	-	-	Aachen	-	-	7	-	-	-	-	-	-	-	-	-	-	-	-	-
Ctrl_X	Healthy 47	-	-	-	PB	-	-	-	Aachen	-	-	7	-	-	-	-	-	-	-	-	-	-	-	-	-
Ctrl_Y	Healthy 48	-	-	-	PB	-	-	-	Aachen	-	-	7	-	-	-	-	-	-	-	-	-	-	-	-	-
Ctrl_Z	Healthy 49	-	-	-	PB	-	-	-	Aachen	-	-	7	-	-	-	-	-	-	-	-	-	-	-	-	-
First diagnosis
FD_11a	Patient 13	F	30.7479	M2	PB	NA	NA	NA	Aachen	Med4_DNA_555	-	2	favorable	t(8;21)	2313	-	0	NA	NA	NA	NA	NA	NA	NA	NA
FD_14a	Patient 16	M	64.6603	M4	PB	NA	NA	5.2	Aachen	Med4_DNA_1686	-	2	adverse	complex	70	-	1	NA	NA	NA	NA	NA	NA	NA	NA
FD_15a	Patient 17	F	72.3452	M1	PB	NA	NA	2	Aachen	Med4_DNA_568	-	2	intermediate	normal	648	-	0	NA	NA	NA	NA	NA	NA	NA	NA
FD_17a	Patient 19	F	51.7589	M6	PB	NA	NA	NA	Aachen	Med4_DNA_586	-	2	intermediate	normal	2704	-	0	NA	NA	NA	NA	NA	NA	NA	NA
FD_19a	Patient 21	M	44.6137	M3	BM	NA	NA	11	Aachen	Med4_DNA_786	-	2	intermediate	t(15;17), +21q, additional	1674	-	0	NA	NA	NA	NA	NA	NA	NA	NA
FD_1a	Patient 3	M	40.9644	M3	BM	NA	NA	27	Aachen	Med4_DNA_1529	-	2	favorable	t(15;17)	2311	-	0	NA	NA	NA	NA	NA	NA	NA	NA
FD_21a	Patient 23	F	60	M4	BM	3945.4	42	13	Dresden - SAL	03-2-060	142/06	3	intermediate	46,XX[27]	2725.84	-	0	2725.84	-	0	2661.74	-	0	NA	NA
FD_22a	Patient 24	M	59	M4	BM	1812	62	10	Dresden - SAL	03-2-074	6611/06	3	intermediate	45,X,-Y[20]_x000D_ 46,XY[5]	2481.26	-	0	2481.26	-	0	2419.13	-	0	NA	NA
FD_23a	Patient 25	F	42	M1	BM	1202.8	87.5	30	Dresden - SAL	03-2-086	1042/07	3	intermediate	46,XX[25]	2336.29	-	0	35.503	-	1	2226.82	-	0	NA	NA
FD_24a	Patient 26	F	42	M2	BM	1098	36	9	Dresden - SAL	03-2-106	8398/07	3	intermediate	46,XX[23]	2090.73	-	0	665.68	-	1	601.578	-	1	NA	NA
FD_25a	Patient 27	F	49	M1	BM	6299.6	79.5	87	Dresden - SAL	03-2-115	10401/07	3	intermediate	NA	687.377	-	1	393.491	-	1	286.982	-	1	NA	NA
FD_26a	Patient 28	F	50	M4	BM	1236.9	38	7	Dresden - SAL	03-2-120	1702/08	3	intermediate	46,XX[24]	1953.65	-	0	1953.65	-	0	1901.38	-	0	NA	NA
FD_27a	Patient 29	F	54	M2	PB	421.6	NA	23	Dresden - SAL	03-2-122	2057/08	3	intermediate	46,XX[21]	185.404	-	1	37.4753	-	1	44.3787	-	1	NA	NA
FD_28a	Patient 30	M	50	M1	BM	1618	90	91	Dresden - SAL	03-2-123	2665/08	3	intermediate	46,XY[18]	160.75	-	1	30.572	-	1	NA	-	NA	NA	NA
FD_29a	Patient 31	F	38	M4	BM	829.7	55	3	Dresden - SAL	03-2-125	3078/08	3	intermediate	46,XX[19]	1908.28	-	0	35.503	-	1	1729.78	-	0	NA	NA
FD_2a	Patient 4	M	56.5753	M4	BM	NA	NA	NA	Aachen	Med4_DNA_608	-	2	intermediate	normal	456	-	0	NA	NA	NA	NA	NA	NA	NA	NA
FD_30a	Patient 32	F	32	M2	BM	8067.3	78	78	Dresden - SAL	03-2-130	5529/08	3	intermediate	(46,XX[1])	1828.4	-	0	1828.4	-	0	1756.41	-	0	NA	NA
FD_31a	Patient 33	F	39	M5b	BM	3940.2	48.5	4	Dresden - SAL	03-2-134	6748/08	3	intermediate	46,XX[27]	226.824	-	1	182.446	-	1	89.7436	-	1	NA	NA
FD_32a	Patient 34	M	39	M2	BM	7021.4	48	17	Dresden - SAL	07-2-016	786/07	3	intermediate	46,XY[25]	2348.13	-	0	1552.27	-	1	1476.33	-	1	NA	NA
FD_33a	Patient 35	M	26	M4	BM	6943.7	85	49	Dresden - SAL	08-2-095	902/09	3	intermediate	47,XY,+22[4]_x000D_ 46,XY[26]	243.59	-	1	116.371	-	1	62.1302	-	1	NA	NA
FD_34a	Patient 36	F	57	M1	BM	4039.8	58.5	19	Dresden - SAL	10-2-055	4359/08	3	intermediate	46,XX,t(4;22)(q25;q13)[5]/46,XX[20] nux ish 9q34 (ABLx2), 22q11 (BCRx2) [100] no TET2-deletion (Sonde: XL TET2, Fa. Metasys	377.712	-	1	158.777	-	1	98.6193	-	1	NA	NA
FD_35a	Patient 37	F	64	M1	BM	3706.7	80	84	Dresden - SAL	10-3-024	479/08	3	intermediate	46,XX[25]	249.507	-	0	95.6607	-	1	72.9783	-	1	NA	NA
FD_36a	Patient 38	F	54	M4	BM	1970.4	30.5	15	Dresden - SAL	14-2-082	10742/08	4	intermediate	46,XX[7]	142.012	-	1	142.012	-	1	92.7022	-	1	NA	NA
FD_37a	Patient 39	F	68	M1	BM	461.3	68.5	44	Dresden - SAL	14-3-011	6044/05	4	intermediate	46,XX[26]	2427.02	-	1	792.899	-	1	706.114	-	1	NA	NA
FD_38a	Patient 40	M	45	M2	BM	1680.9	61	84	Dresden - SAL	16-2-060	9048/06	4	intermediate	46,XY[7]_x000D_ 46,XY,add(9)(p22)[10]	623.274	-	1	20.7101	-	1	193.294	-	1	NA	NA
FD_39a	Patient 41	M	53	M5b	BM	765	64	8	Dresden - SAL	16-2-064	208/07	4	intermediate	46,XY[15]	478.304	-	1	423.077	-	1	366.864	-	1	NA	NA
FD_3a	Patient 5	F	75.0164	M4	BM	NA	NA	NA	Aachen	Med4_DNA_512	-	2	NA	NA	46	-	0	NA	NA	NA	NA	NA	NA	NA	NA
FD_40a	Patient 42	M	45	M2	BM	2116.9	84	93	Dresden - SAL	16-2-071	1911/07	4	intermediate	46,XY[8]	2308.68	-	0	1103.55	-	1	1046.35	-	1	NA	NA
FD_41a	Patient 43	F	58	M5a	BM	4458.5	61.5	9	Dresden - SAL	16-2-110	6341/08	4	intermediate	46,XX[23]	470.414	-	1	273.176	-	1	216.963	-	1	NA	NA
FD_42a	Patient 44	M	60	M2	BM	1560.6	NA	78	Dresden - SAL	21-2-057	8821/07	4	intermediate	(46,XY,?del(7)(q32)[1])_x000D_ 46,XY[7]	2073.96	-	0	2073.96	-	0	2016.77	-	0	NA	NA
FD_43a	Patient 45	M	50	M4	PB	926.7	30	28	Dresden - SAL	23-2-037	5808/07	4	intermediate	NA	328.402	-	1	277.12	-	1	216.963	-	1	NA	NA
FD_44a	Patient 46	M	60	M2	BM	2241.6	73	63	Dresden - SAL	26-2-015	9045/08	4	intermediate	NA	1317.55	-	1	43.3925	-	1	146.943	-	1	NA	NA
FD_45a	Patient 47	F	55	M4	BM	1752.7	66.5	29	Dresden - SAL	29-2-011	9159/07	4	intermediate	46,XX[15]	370.809	-	1	206.114	-	1	145.957	-	1	NA	NA
FD_46a	Patient 48	M	54	M5a	BM	13457.9	80	5	Dresden - SAL	29-2-016	408/09	4	intermediate	NA	1890.53	-	1	802.761	-	1	735.7	-	1	NA	NA
FD_49a	Patient 49	M	41.3361	M4	PB	NA	NA	NA	Aachen	-	-	4	adverse	46, XY MLL	234	-	1	NA	NA	NA	NA	NA	NA	NA	NA
FD_4a	Patient 6	M	52.3699	M0	BM	NA	NA	90	Aachen	Med4_DNA_514	-	2	intermediate	normal	260	-	0	NA	NA	NA	NA	NA	NA	NA	NA
FD_50a	Patient 50	F	52.063	M0	BM	NA	NA	NA	Aachen	-	-	4	favorable	46, XX NPM+	837	-	0	NA	NA	NA	NA	NA	NA	NA	NA
FD_51a	Patient 51	F	48.7611	M1	BM	NA	NA	NA	Aachen	-	-	4	intermediate	normal	2477	-	0	NA	NA	NA	NA	NA	NA	NA	NA
FD_52a	Patient 52	F	75.2307	M1	BM	NA	NA	NA	Aachen	-	-	4	intermediate	t(1;3)	360	-	1	NA	NA	NA	NA	NA	NA	NA	NA
FD_53a	Patient 53	M	49	M2	NA	255.8	68	69	Dresden - SAL	-	161/06	6	intermediate	46,XY	3758.38	-	0	403.353	-	1	338.264	-	1	NA	NA
FD_54a	Patient 54	M	59	M2	NA	911.9	77	91	Dresden - SAL	-	2669/06	6	intermediate	46,XY[13]/47,XY,+4[3]	2435.9	-	0	2435.9	-	0	2377.71	-	0	NA	NA
FD_55a	Patient 55	F	55	M2	NA	677.825	40.5	1	Dresden - SAL	-	2324/07	6	adverse	46,XX[10] 46,XX,-7[1] aber im FISH bestätigt peripheres Blut: 46,XX[9]	1934.91	-	0	1934.91	-	0	1880.67	-	0	NA	NA
FD_56a	Patient 56	M	44	M2	NA	3115	33	36	Dresden - SAL	-	8610/08	6	intermediate	46,XY[16]	2306.71	-	0	296.844	-	1	235.7	-	1	NA	NA
FD_57a	Patient 57	M	50	M2	NA	240	70	55	Dresden - SAL	-	5245/08	6	intermediate	46,XY[21]	2552.27	-	0	2552.27	-	0	2495.07	-	0	NA	NA
FD_58a	Patient 58	M	70	M4	NA	883.5	41	0	Dresden - SAL	-	8531/08	6	intermediate	46,XY[20]	1580	-	0	1579.88	-	0	1483.23	-	0	NA	NA
FD_59a	Patient 59	F	54	M1	NA	5562	25	53	Dresden - SAL	-	3579/09	6	intermediate	46,XX[25]	1601.58	-	0	1601.58	-	0	1469.43	-	0	NA	NA
FD_60a	Patient 60	F	50	M1	NA	216	70	81	Dresden - SAL	-	1742/15	7	intermediate	46,XX[22]	523.497	-	1	213.934	-	1	139.008	-	1	NA	NA
FD_7a	Patient 9	M	34.0411	M2	PB	NA	NA	30.6667	Aachen	Med4_DNA_625	-	2	favorable	45,X,-Y,t(8;21)	2847	-	0	NA	NA	NA	NA	NA	NA	NA	NA
FD_9a	Patient 11	F	60.8712	M4eo	BM	NA	NA	73	Aachen	Med4_DNA_551	-	2	favorable	inv16	502	-	1	NA	NA	NA	NA	NA	NA	NA	NA
MRD negative (follow up)
MN_21b	Patient 23	F	60	M4	PB	0	42	13	Dresden - SAL	03-2-060	3332/09	3	intermediate	46,XX[27]	-	1529.84	0	-	1529.84	0	-	1465.74	0	NA	NA
MN_22b	Patient 24	M	59	M4	PB	0	62	10	Dresden - SAL	03-2-074	5346/07	3	intermediate	45,X,-Y[20]_x000D_ 46,XY[5]	-	2189.26	0	-	2189.26	0	-	2127.13	0	NA	NA
MN_23b	Patient 25	F	42	M1	BM	0	87.5	30	Dresden - SAL	03-2-086	4021/08	3	intermediate	46,XX[25]	-	1869.29	0	-	-431.497	1	-	1759.82	0	NA	NA
MN_26b	Patient 28	F	50	M4	BM	0.5	38	7	Dresden - SAL	03-2-120	3399/08	3	intermediate	46,XX[24]	-	1898.65	0	-	1898.65	0	-	1846.38	0	NA	NA
MN_30b	Patient 32	F	32	M2	PB	0	78	78	Dresden - SAL	03-2-130	9423/09	3	intermediate	(46,XX[1])	-	1353.4	0	-	1353.4	0	-	1281.41	0	NA	NA
MN_32b	Patient 34	M	39	M2	BM	0	48	17	Dresden - SAL	07-2-016	3157/07	3	intermediate	46,XY[25]	-	2270.13	0	-	1474.27	1	-	1398.33	1	NA	NA
MN_54b	Patient 54	M	59	M2	PB	0.05	77	91	Dresden - SAL	-	4240/06	6	intermediate	46,XY[13]/47,XY,+4[3]	-	-	-	-	-	-	-	-	-	NA	NA
MN_54c	Patient 54	M	59	M2	NA	0	77	91	Dresden - SAL	-	3387/08	6	intermediate	46,XY[13]/47,XY,+4[3]	-	1695.9	0	-	1695.9	0	-	1637.71	0	positive	TET2 (p.C1273S, VAF 39%); DNMT3A (c.2142dupCC, frameshift with premature STOP at AA733, VAF 37%)
MN_55b	Patient 55	F	55	M2	NA	0.015	40.5	1	Dresden - SAL	-	3992/07	6	adverse	46,XX[10] 46,XX,-7[1] aber im FISH bestätigt peripheres Blut: 46,XX[9]	-	1878.91	0	-	1878.91	0	-	1824.67	0	NA	NA
MN_57c	Patient 57	M	50	M2	NA	0.34	70	55	Dresden - SAL	-	9550/08	6	intermediate	46,XY[21]	-	-	-	-	-	-	-	-	-	negative	-
MN_57d	Patient 57	M	50	M2	NA	0.07	70	55	Dresden - SAL	-	72/09	6	intermediate	46,XY[21]	-	2358.27	0	-	2358.27	0	-	2301.07	0	negative	-
MN_58c	Patient 58	M	70	M4	NA	0.042	41	0	Dresden - SAL	-	606/09	6	intermediate	46,XY[20]	-	-	-	-	-	-	-	-	-	positive	IDH2 (p.R140Q, VAF 30%)
MN_58d	Patient 58	M	70	M4	NA	0.001	41	0	Dresden - SAL	-	4100/10	6	intermediate	46,XY[20]	-	1005.88	0	-	1005.88	0	-	909.235	0	positive	IDH2 (p.R140Q, VAF 12%)
MN_59c	Patient 59	F	54	M1	NA	0.09	25	53	Dresden - SAL	-	6343/09	6	intermediate	46,XX[25]	-	-	-	-	-	-	-	-	-	NA	NA
MN_59d	Patient 59	F	54	M1	NA	0.26	25	53	Dresden - SAL	-	9472/09	7	intermediate	46,XX[25]	-	-	-	-	-	-	-	-	-	NA	NA
MN_59e	Patient 59	F	54	M1	NA	0	25	53	Dresden - SAL	-	4240/12	7	intermediate	46,XX[25]	-	-	-	-	-	-	-	-	-	NA	NA
MN_60b	Patient 60	F	50	M1	NA	0.48	70	81	Dresden - SAL	-	3912/15	7	intermediate	46,XX[22]	-	-	-	-	-	-	-	-	-	NA	NA
MN_60d	Patient 60	F	50	M1	NA	0.04	70	81	Dresden - SAL	-	238/16	7	intermediate	46,XX[22]	-	208.497	1	-	-101.066	1	-	-175.992	1	negative	-
MRD positive (follow up)
MP_24b	Patient 26	F	42	M2	BM	2682.1	36	9	Dresden - SAL	03-2-106	9424/09	3	intermediate	46,XX[23]	-	1349.73	0	-	-75.3195	1	-	-139.422	1	NA	NA
MP_25b	Patient 27	F	49	M1	BM	16	36	9	Dresden - SAL	03-2-115	2829/08	3	intermediate	NA	-	577.377	1	-	283.491	1	-	176.982	1	NA	NA
MP_27b	Patient 29	F	54	M2	BM	513.4	36	9	Dresden - SAL	03-2-122	4425/08	3	intermediate	46,XX[21]	-	106.404	1	-	-41.5247	1	-	-34.6213	1	NA	NA
MP_28b	Patient 30	M	50	M1	BM	125.2	90	91	Dresden - SAL	03-2-123	3077/08	3	intermediate	46,XY[18]	-	149.75	1	-	19.572	1	-	-	-	NA	NA
MP_29b	Patient 31	F	38	M4	BM	309.5	55	3	Dresden - SAL	03-2-125	3955/08	3	intermediate	46,XX[19]	-	1878.28	0	-	5.50296	1	-	1699.78	0	NA	NA
MP_31b	Patient 33	F	39	M5b	BM	378.4	48.5	4	Dresden - SAL	03-2-134	9582/08	3	intermediate	46,XX[27]	-	130.824	1	-	86.4458	1	-	-6.25641	1	NA	NA
MP_33b	Patient 35	M	26	M4	BM	3172.9	85	49	Dresden - SAL	08-2-095	4735/09	3	intermediate	47,XY,+22[4]_x000D_ 46,XY[26]	-	132.59	1	-	5.37081	1	-	-48.8698	1	NA	NA
MP_34b	Patient 36	F	57	M1	BM	7.9	58.5	19	Dresden - SAL	10-2-055	7811/08	3	intermediate	46,XX,t(4;22)(q25;q13)[5]/46,XX[20] nux ish 9q34 (ABLx2), 22q11 (BCRx2) [100] no TET2-deletion (Sonde: XL TET2, Fa. Metasys	-	264.712	1	-	45.7771	1	-	-14.3807	1	NA	NA
MP_35b	Patient 37	F	64	M1	BM	3222.4	80	84	Dresden - SAL	10-3-024	2697/08	3	intermediate	46,XX[25]	-	171.507	0	-	17.6607	1	-	-5.0217	1	NA	NA
MP_36b	Patient 38	F	54	M4	BM	19.3	30.5	15	Dresden - SAL	14-2-082	2049/09	4	intermediate	46,XX[7]	-	75.0118	1	-	75.0118	1	-	25.7022	1	NA	NA
MP_37b	Patient 39	F	68	M1	BM	1529.8	68.5	44	Dresden - SAL	14-3-011	9089/07	4	intermediate	46,XX[26]	-	1623.02	1	-	-11.1006	1	-	-97.8856	1	NA	NA
MP_38b	Patient 40	M	45	M2	BM	1221	61	84	Dresden - SAL	16-2-060	8819/07	4	intermediate	46,XY[7]_x000D_ 46,XY,add(9)(p22)[10]	-	297.274	1	-	-305.29	1	-	-132.706	1	NA	NA
MP_39b	Patient 41	M	53	M5b	PB	3954.4	64	8	Dresden - SAL	16-2-064	2233/08	4	intermediate	46,XY[15]	-	49.3037	1	-	-5.92308	1	-	-62.1361	1	NA	NA
MP_40b	Patient 42	M	45	M2	BM	2385	84	93	Dresden - SAL	16-2-071	2749/10	4	intermediate	46,XY[8]	-	1185.68	0	-	-19.4497	1	-	-76.6489	1	NA	NA
MP_41b	Patient 43	F	58	M5a	BM	5971.2	61.5	9	Dresden - SAL	16-2-110	5669/09	4	intermediate	46,XX[23]	-	146.414	1	-	-50.8245	1	-	-107.037	1	NA	NA
MP_42b	Patient 44	M	60	M2	BM	6.7	NA	78	Dresden - SAL	21-2-057	7348/09	4	intermediate	(46,XY,?del(7)(q32)[1])_x000D_ 46,XY[7]	-	1412.96	0	-	1412.96	0	-	1355.77	0	NA	NA
MP_43b	Patient 45	M	50	M4	BM	6.3	30	28	Dresden - SAL	23-2-037	7596/07	4	intermediate	NA	-	265.402	1	-	214.12	1	-	153.963	1	NA	NA
MP_44b	Patient 46	M	60	M2	BM	4.1	73	63	Dresden - SAL	26-2-015	511/09	4	intermediate	NA	-	1240.55	1	-	-33.6075	1	-	69.9428	1	NA	NA
MP_45b	Patient 47	F	55	M4	BM	169.3	66.5	29	Dresden - SAL	29-2-011	1802/8	4	intermediate	46,XX[15]	-	254.809	1	-	90.1144	1	-	29.9566	1	NA	NA
MP_46b	Patient 48	M	54	M5a	BM	17.8	80	5	Dresden - SAL	29-2-016	2655/09	4	intermediate	NA	-	1821.53	1	-	733.761	1	-	666.7	1	NA	NA
MP_53b	Patient 53	M	49	M2	NA	1766.6	68	69	Dresden - SAL	-	2772/06	6	intermediate	46,XY	-	3657.38	0	-	302.353	1	-	237.264	1	NA	NA
MP_53c	Patient 53	M	49	M2	NA	224.8	68	69	Dresden - SAL	-	3826/07	6	intermediate	46,XY	-	-	-	-	-	-	-	-	-	NA	NA
MP_56b	Patient 56	M	44	M2	NA	16	33	36	Dresden - SAL	-	10507/08	6	intermediate	46,XY[16]	-	2243.71	0	-	233.844	1	-	172.7	1	NA	NA
MP_56c	Patient 56	M	44	M2	NA	1	33	36	Dresden - SAL	-	669/09	6	intermediate	46,XY[16]	-	-	-	-	-	-	-	-	-	NA	NA
MP_56d	Patient 56	M	44	M2	NA	10	33	36	Dresden - SAL	-	1242/09	6	intermediate	46,XY[16]	-	-	-	-	-	-	-	-	-	NA	NA
MP_56e	Patient 56	M	44	M2	NA	2840.2	33	36	Dresden - SAL	-	7198/09	6	intermediate	46,XY[16]	-	-	-	-	-	-	-	-	-	NA	NA
MP_56f	Patient 56	M	44	M2	NA	30	33	36	Dresden - SAL	-	8480/09	6	intermediate	46,XY[16]	-	-	-	-	-	-	-	-	-	NA	NA
MP_57b	Patient 57	M	50	M2	NA	2.37	70	55	Dresden - SAL	-	8444/08	6	intermediate	46,XY[21]	-	-	-	-	-	-	-	-	-	NA	NA
MP_58b	Patient 58	M	70	M4	NA	18.62	41	0	Dresden - SAL	-	8997/08	6	intermediate	46,XY[20]	-	-	-	-	-	-	-	-	-	NA	NA
MP_59b	Patient 59	F	54	M1	NA	261	25	53	Dresden - SAL	-	4087/09	6	intermediate	46,XX[25]	-	1586.58	0	-	1586.58	0	-	1454.43	0	NA	NA
MP_60c	Patient 60	F	50	M1	NA	5.37	70	81	Dresden - SAL	-	5774/15	7	intermediate	46,XX[22]	-	-	-	-	-	-	-	-	-	NA	NA
MRD unknown (follow up)
MU_17b	Patient 19	F	51.7589	M6	PB	NA	NA	NA	Aachen	Med4_DNA_656	-	2	intermediate	normal	-	2690	0	-	-	-	-	-	-	NA	NA
MU_19b	Patient 21	M	44.6137	M3	BM	NA	NA	11	Aachen	Med4_DNA_798	-	2	intermediate	t(15;17), +21q, additional	-	1658	0	-	-	-	-	-	-	NA	NA
MU_1b	Patient 3	M	40.9644	M3	BM	NA	NA	27	Aachen	Med4_DNA_502	-	2	favorable	t(15;17)	-	2296	0	-	-	-	-	-	-	NA	NA
MU_2b	Patient 4	M	56.5753	M4	BM	NA	NA	NA	Aachen	Med4_DNA_609	-	2	intermediate	normal	-	430	0	-	-	-	-	-	-	NA	NA
MU_3b	Patient 5	F	75.0164	M4	BM	NA	NA	NA	Aachen	Med4_DNA_462	-	2	NA	NA	-	20	0	-	-	-	-	-	-	NA	NA
MU_4b	Patient 6	M	52.3699	M0	BM	NA	NA	90	Aachen	Med4_DNA_610	-	2	intermediate	normal	-	246	0	-	-	-	-	-	-	NA	NA
Technical replicate
TR_30a	Patient 32	F	32	M2	BM	8067.3	78	78	Dresden - SAL	03-2-130	5529/08	5	intermediate	(46,XX[1])
TR_38a	Patient 40	M	45	M2	BM	1680.9	61	84	Dresden - SAL	16-2-060	9048/06	5	intermediate	46,XY[7]_x000D_ 46,XY,add(9)(p22)[10]
TR_BX	Healthy 3	M	40		PB	-	-	-	Aachen	-	-	5
TR_CD	Healthy 9	F	33		PB	-	-	-	Aachen	-	-	5
Cell line
CL_HL_60	Leukemia cell line	-	-		-	-	-	-	Aachen	-	-	9
CL_K_562	Leukemia cell line	-	-		-	-	-	-	Aachen	-	-	9
CL_KG_1a	Leukemia cell line	-	-		-	-	-	-	Aachen	-	-	9
CL_SUP_B15	Leukemia cell line	-	-		-	-	-	-	Aachen	-	-	9
CL_TF-1	Leukemia cell line	-	-		-	-	-	-	Aachen	-	-	9
CL_U_937	Leukemia cell line	-	-		-	-	-	-	Aachen	-	-	9
Limiting dilution
DD_BM_0_001	AML#91_BM+H1	-	-	-	-	-	-	-	Aachen	-	-	8
DD_BM_0_1	AML#91_BM+H1	-	-	-	-	-	-	-	Aachen	-	-	8
DD_BM_1	AML#91_BM+H1	-	-	-	-	-	-	-	Aachen	-	-	8
DD_BM_10	AML#91_BM+H1	-	-	-	-	-	-	-	Aachen	-	-	8
DD_BM_100	AML#91_BM	M	51	NA	BM	-	90	NA	Aachen	-	-	8
DD_BM_25	AML#91_BM+H1	-	-	-	-	-	-	-	Aachen	-	-	8
DD_BM_5	AML#91_BM+H1	-	-	-	-	-	-	-	Aachen	-	-	8
DD_BM_50	AML#91_BM+H1	-	-	-	-	-	-	-	Aachen	-	-	8
DD_BM_75	AML#91_BM+H1	-	-	-	-	-	-	-	Aachen	-	-	8
DD_H1_100	H1	M	40	-	PB	-	-	-	Aachen	-	-	8
DD_PB_0_01	AML#91_PB+H1	-	-	-	-	-	-	-	Aachen	-	-	8
DD_PB_1	AML#91_PB+H1	-	-	-	-	-	-	-	Aachen	-	-	8
DD_PB_10	AML#91_PB+H1	-	-	-	-	-	-	-	Aachen	-	-	8
DD_PB_100	AML#91_PB	M	51	NA	PB	-	NA	45	Aachen	-	-	8
DD_PB_25	AML#91_PB+H1	-	-	-	-	-	-	-	Aachen	-	-	8
DD_PB_5	AML#91_PB+H1	-	-	-	-	-	-	-	Aachen	-	-	8
DD_PB_50	AML#91_PB+H1	-	-	-	-	-	-	-	Aachen	-	-	8
DD_PB_75	AML#91_PB+H1	-	-	-	-	-	-	-	Aachen	-	-	8
