# Supplementary material for: Investigation of measurable residual disease in acute myeloid leukemia by DNA methylation patterns
Source: Leukemia. 2021 Jun 15;36(1):80–9. doi: 10.1038/s41375-021-01316-z (PMC8727289; doi:10.1038/s41375-021-01316-z)
Supplement: Supplementary file 3 — Supplemental Table S5 [file 41375_2021_1316_MOESM3_ESM.xlsx]

## Sheet: Tabelle1
								Healty dataset (GSE40279)		Healthy dataset (GSE50660)		Healthy dataset (GSE77716)		AML dataset (TCGA)		AML dataset (GSE58477)		AML dataset (GSE62298)		Δβ-value
	Nr.	CpG ID	Gene	Full gene name	Gene location	Genomic Location	Chromosome	Mean β-value	S.D.	Mean β-value	S.D.	Mean β-value	S.D.	Mean β-value	S.D.	Mean β-value	S.D.	Mean β-value	S.D.	GSE40279 vs TCGA	GSE50660 vs GSE58477	GSE77716 vs GSE62298
26 CpGs hypermethylated in AML	1	cg01105385	PIK3R1	Phosphoinositide-3-Kinase Regulatory Subunit 1	Body	Island	5	0.0629065	0.0113217	0.0884428	0.00997639	0.0728423	0.0130485	0.440559	0.348401	0.49953	0.336338	0.417383	0.303271	-0.377652	-0.411087	-0.344541
	2	cg03052301	WIT1	WT1 Antisense RNA (Non-Protein Coding)	Body	N_Shore	11	0.0659327	0.0204036	0.0813101	0.0172574	0.0744978	0.0130739	0.540298	0.315297	0.461742	0.319542	0.472063	0.305369	-0.474365	-0.380432	-0.397565
	3	cg03801183	GIMAP7	GTPase, IMAP Family Member 7	5'UTR		7	0.0488036	0.018484	0.0840799	0.022062	0.0892793	0.0460818	0.543997	0.36191	0.586367	0.322314	0.483265	0.345818	-0.495193	-0.502287	-0.393985
	4	cg04513006	ESRP2	Epithelial Splicing Regulatory Protein 2	TSS200	Island	16	0.0793361	0.0456132	0.0704828	0.0261751	0.0567825	0.0125159	0.481188	0.334427	0.375049	0.34052	0.368448	0.323608	-0.401851	-0.304566	-0.311666
	5	cg05940984	WT1	Wilms Tumor 1	Body	Island	11	0.0419099	0.0275294	0.053708	0.0139576	0.0598016	0.00935801	0.489964	0.29114	0.430823	0.300111	0.396209	0.308361	-0.448054	-0.377115	-0.336407
	6	cg06636971	FAM65B	Family With Sequence Similarity 65 Member B	TSS1500	S_Shore	6	0.0440128	0.0285223	0.0650037	0.00898646	0.0842317	0.0163905	0.539378	0.36853	0.461487	0.355639	0.445893	0.324266	-0.495365	-0.396484	-0.361662
	7	cg06706894		-			10	0.0374955	0.0276786	0.0668431	0.0245956	0.0848985	0.0214111	0.647408	0.357618	0.548796	0.363015	0.518002	0.361977	-0.609913	-0.481953	-0.433103
	8	cg07208333	PIK3R1	Phosphoinositide-3-Kinase Regulatory Subunit 1	Body	Island	5	0.0218097	0.013307	0.0398135	0.0108834	0.0559377	0.0120198	0.46084	0.363039	0.534993	0.354189	0.428165	0.340481	-0.43903	-0.49518	-0.372227
	9	cg07281879	WIT1	WT1 Antisense RNA (Non-Protein Coding)	Body	Island	11	0.0617071	0.0276551	0.0630271	0.0161828	0.0436269	0.00945336	0.49635	0.271487	0.395579	0.327953	0.402777	0.307197	-0.434643	-0.332552	-0.35915
	10	cg08564661	PLEKHA1	Pleckstrin Homology Domain Containing A1	TSS1500	N_Shore	10	0.0774394	0.0482961	0.0915063	0.031628	0.0971505	0.0230492	0.552922	0.300296	0.467956	0.305613	0.449844	0.301447	-0.475483	-0.37645	-0.352694
	11	cg08576643	FAM65B	Family With Sequence Similarity 65 Member B	TSS1500	S_Shore	6	0.0610493	0.0254155	0.0742469	0.0125766	0.0871865	0.0103071	0.514382	0.365504	0.445272	0.356913	0.415001	0.333473	-0.453332	-0.371025	-0.327815
	12	cg08945395	PIK3R1	Phosphoinositide-3-Kinase Regulatory Subunit 1	Body	Island	5	0.0296185	0.00790617	0.0486334	0.0064702	0.0362526	0.00707057	0.398183	0.353715	0.464218	0.344327	0.388372	0.327999	-0.368564	-0.415585	-0.352119
	13	cg09607276	DRD4	Dopamine Receptor D4	1stExon	Island	11	0.0929542	0.0452397	0.0877381	0.0321917	0.0577419	0.0128326	0.5528	0.28218	0.394801	0.300535	0.484797	0.271094	-0.459846	-0.307063	-0.427055
	14	cg11197101	KIAA1522	-	Body	Island	1	0.0435412	0.0270772	0.0532257	0.0230417	0.0526063	0.0119737	0.475658	0.277759	0.383549	0.289734	0.387202	0.256799	-0.432117	-0.330324	-0.334596
	15	cg11242791	ICAM5	Intercellular Adhesion Molecule 5	Body	Island	19	0.0628881	0.034012	0.0694951	0.0196745	0.0882992	0.018564	0.538036	0.352282	0.401908	0.352327	0.416411	0.332599	-0.475148	-0.332413	-0.328112
	16	cg11637712	ARHGAP23	Rho GTPase Activating Protein 23	Body	N_Shore	17	0.082819	0.0346077	0.0895516	0.028872	0.0645046	0.0199735	0.487736	0.281173	0.386694	0.268977	0.445911	0.279725	-0.404918	-0.297143	-0.381407
	17	cg12892506	ZIC4	Zic Family Member 4	Body	Island	3	0.0954401	0.0441558	0.0984359	0.0244542	0.0885706	0.0160657	0.481867	0.307625	0.387838	0.264562	0.415023	0.276549	-0.386427	-0.289402	-0.326453
	18	cg15289427	FAM65B	Family With Sequence Similarity 65 Member B	5'UTR	Island	6	0.0693997	0.0332816	0.0810143	0.0214291	0.0744681	0.028984	0.599824	0.252947	0.521254	0.285455	0.56757	0.270169	-0.530424	-0.44024	-0.493102
	19	cg16701059	LRRK1	Leucine-Rich Repeat Kinase 1	Body	Island	15	0.0703371	0.0421973	0.051695	0.0199441	0.0590075	0.0122707	0.433042	0.226773	0.398057	0.267909	0.373069	0.242168	-0.362705	-0.346362	-0.314061
	20	cg18610423	FAM65B	Family With Sequence Similarity 65 Member B	1stExon	Island	6	0.0577757	0.0226836	0.0708363	0.00997791	0.0558617	0.00845722	0.435814	0.31311	0.382854	0.326061	0.360395	0.275646	-0.378038	-0.312018	-0.304533
	21	cg20474370	PIK3R1	Phosphoinositide-3-Kinase Regulatory Subunit 1	Body	Island	5	0.0562394	0.010865	0.0761089	0.00901458	0.0574321	0.0102471	0.447569	0.363228	0.516885	0.34463	0.424136	0.323313	-0.39133	-0.440776	-0.366704
	22	cg20927242	HLA-F	-	Body	Island	6	0.0526998	0.0349625	0.0670736	0.0289603	0.0590562	0.0183341	0.502054	0.289417	0.451257	0.291702	0.447282	0.276996	-0.449354	-0.384183	-0.388226
	23	cg22797031		-		N_Shore	1	0.0669181	0.0457769	0.073341	0.0223635	0.0816895	0.0325921	0.576516	0.323453	0.442886	0.3175	0.450494	0.315798	-0.509598	-0.369545	-0.368805
	24	cg23304605	CCDC88C	Coiled-Coil Domain Containing 88C	Body		14	0.0307805	0.0184949	0.0461645	0.0155813	0.076184	0.0333982	0.456608	0.3406	0.344081	0.263131	0.395922	0.299676	-0.425827	-0.297917	-0.319738
	25	cg25195415	PIK3R1	Phosphoinositide-3-Kinase Regulatory Subunit 1	Body	N_Shore	5	0.0618128	0.00994373	0.0819793	0.00947611	0.0754343	0.0113417	0.402973	0.341411	0.489439	0.337343	0.395515	0.309061	-0.34116	-0.407459	-0.32008
	26	cg25577842	WIT1	WT1 Antisense RNA (Non-Protein Coding)	Body	Island	11	0.0741548	0.0156889	0.0886611	0.0159303	0.0638306	0.00972527	0.47882	0.292882	0.420602	0.324253	0.397152	0.299769	-0.404665	-0.331941	-0.333321
19 CpGs hypomethylated in AML	27	cg00910015		-			2	0.943003	0.0475165	0.933955	0.0295451	0.9136	0.0370882	0.664411	0.328481	0.559885	0.353055	0.701226	0.312999	0.278592	0.37407	0.212374
	28	cg05184016	ZNF862	Zinc Finger Protein 862	Body		7	0.943421	0.0264335	0.925388	0.0231658	0.920525	0.0280554	0.734987	0.256829	0.718474	0.197513	0.722434	0.258546	0.208434	0.206914	0.19809
	29	cg05415840	ARC	Activity-Regulated Cytoskeleton-Associated Protein	1stExon	N_Shore	8	0.910809	0.0281635	0.901427	0.0210371	0.929169	0.0182451	0.751742	0.254692	0.742832	0.223914	0.735282	0.231849	0.159067	0.158594	0.193887
	30	cg05417607	MYO1C	Myosin IC	Body	N_Shore	17	0.946905	0.0278191	0.933459	0.0244424	0.936259	0.0200039	0.533995	0.307656	0.427057	0.264813	0.543047	0.307643	0.41291	0.506402	0.393212
	31	cg05586676	VNN1	Vanin 1	Body		6	0.919526	0.0237107	0.912059	0.0131029	0.928314	0.033618	0.693513	0.267931	0.615396	0.259937	0.718145	0.233511	0.226013	0.296662	0.210169
	32	cg10113526	DENND3	DENN Domain Containing 3	Body		8	0.97014	0.0153732	0.955569	0.0115535	0.938631	0.0395834	0.717698	0.322675	0.755643	0.266993	0.710337	0.322966	0.252443	0.199926	0.228293
	33	cg12458039	FAM20C	Family With Sequence Similarity 20 Member C	Body	S_Shelf	7	0.95739	0.0201696	0.946294	0.0209345	0.941124	0.017837	0.764193	0.288949	0.710982	0.271034	0.747559	0.286003	0.193197	0.235311	0.193564
	34	cg14288049	PBX3	Pre-B-Cell Leukemia Homeobox 3	Body	S_Shore	9	0.921778	0.0372372	0.906514	0.0312921	0.91506	0.0399284	0.677958	0.337199	0.533815	0.318751	0.700874	0.30154	0.243821	0.372699	0.214186
	35	cg16564828	MCF2L	MCF.2 Cell Line Derived Transforming Sequence Like	Body	N_Shelf	13	0.921667	0.0260029	0.909361	0.024006	0.912329	0.0277451	0.675021	0.281962	0.735073	0.21752	0.707081	0.262188	0.246646	0.174288	0.205248
	36	cg17342469		-			22	0.992263	0.0045636	0.988631	0.00416191	0.969121	0.0379651	0.705567	0.378477	0.458209	0.381678	0.710267	0.374772	0.286696	0.530423	0.258854
	37	cg17353893	CLIP2	CAP-Gly Domain Containing Linker Protein 2	Body	Island	7	0.96963	0.0182559	0.945459	0.010962	0.934133	0.0149174	0.652034	0.374403	0.520334	0.378538	0.650237	0.372312	0.317596	0.425125	0.283896
	38	cg17702388		-		Island	19	0.971357	0.0226432	0.959036	0.0144488	0.939759	0.0127751	0.649583	0.337767	0.649209	0.30475	0.689727	0.335599	0.321774	0.309828	0.250031
	39	cg19586199	PRKACA	Protein Kinase CAMP-Activated Catalytic Subunit Alpha	TSS200	N_Shelf	19	0.966045	0.0222281	0.95277	0.0131134	0.937544	0.0130875	0.702169	0.287279	0.602665	0.297392	0.704382	0.277188	0.263876	0.350105	0.233162
	40	cg19764731		-		S_Shore	22	0.930877	0.0131584	0.918852	0.0121834	0.941768	0.0323217	0.771654	0.292605	0.556785	0.315878	0.757694	0.272326	0.159223	0.362067	0.184075
	41	cg20300129	ANKS1A	Ankyrin Repeat And Sterile Alpha Motif Domain Containing 1A	3'UTR		6	0.972226	0.0121507	0.953708	0.0132334	0.939837	0.0145628	0.623029	0.374745	0.606554	0.313218	0.694805	0.332952	0.349198	0.347154	0.245032
	42	cg23079012		-			2	0.978036	0.0253715	0.955934	0.0453069	0.95217	0.0141558	0.668908	0.375328	0.540654	0.39959	0.689467	0.3587	0.309128	0.41528	0.262703
	43	cg24371534	ARHGEF16	Rho Guanine Nucleotide Exchange Factor 16	Body		1	0.931988	0.0214116	0.921994	0.0193472	0.930965	0.0248441	0.751623	0.243776	0.689517	0.244035	0.745925	0.258263	0.180365	0.232477	0.185039
	44	cg25628461		-		S_Shelf	4	0.95346	0.0311258	0.936833	0.046152	0.943464	0.0202878	0.701019	0.271945	0.703319	0.228455	0.721068	0.263664	0.252441	0.233514	0.222396
	45	cg27630153	FAM38A	Piezo Type Mechanosensitive Ion Channel Component 1	Body	Island	16	0.925448	0.0266978	0.902193	0.0230157	0.908372	0.0189453	0.667851	0.306696	0.631133	0.282874	0.613965	0.311831	0.257597	0.27106	0.294407
